# Supplementary material for: Irradiation-injured brain tissues can self-renew in the absence of the pivotal tumor suppressor p53 in the medaka ( Oryzias latipes ) embryo
Source: J Radiat Res. 2015 Sep 25;57(1):9–15. doi: 10.1093/jrr/rrv054 (PMC4708913; doi:10.1093/jrr/rrv054)
Supplement: Supplementary Data [file rrv054_Supplementary_Data.zip]

Archive with 1 entries (1 files):
- rrv054supp.docx
